# Supplementary material for: Using REDCap to track stakeholder engagement: A time-saving tool for PCORI-funded studies
Source: J Clin Transl Sci. 2020 Feb 6;4(2):108–14. doi: 10.1017/cts.2019.444 (PMC7159814; doi:10.1017/cts.2019.444)
Supplement: Supplementary file 1 [file S2059866119004448sup.zip]

Archive with 3 entries (3 files):
- 2059866119004448sup003.pdf
- S2059866119004448sup002.pdf
- S2059866119004448sup001.xlsx
