# Supplementary material for: Using REDCap to track stakeholder engagement: A time-saving tool for PCORI-funded studies
Source: J Clin Transl Sci. 2020 Feb 6;4(2):108–14. doi: 10.1017/cts.2019.444 (PMC7159814; doi:10.1017/cts.2019.444)
Supplement: Supplementary file 1 [file S2059866119004448sup.zip › S2059866119004448sup001.xlsx]

## Sheet: Supplement 1_Engagement Tracker
Variable / Field Name	Form Name	Field Type	Field Label	Choices, Calculations, OR Slider Labels	Field Note	Text Validation Type OR Show Slider Number	Text Validation Min	Branching Logic (Show field only if...)	Required Field?	Custom Alignment	Question Number (surveys only)	Matrix Group Name	Matrix Ranking?	Field Annotation
record_id	stakeholder_input_requestedreported	text	Record ID
entry_type	stakeholder_input_requestedreported	radio	You are completing this form to:	1, Report on a past engagement activity | 2, Request stakeholder input						LV
date_today	stakeholder_input_requestedreported	text	Today's Date:			date_mdy
name	stakeholder_input_requestedreported	text	Name of person completing form:
reason	stakeholder_input_requestedreported	notes	Purpose of Engagement Activity:					[entry_type] = '2'
deadline	stakeholder_input_requestedreported	text	Deadline for stakeholder feedback:			date_mdy		[entry_type] = '2'
engagement_type	stakeholder_invited	checkbox	What method of engagement was or will be use?	12, Scheduled presentation | 1, Stakeholder workshops | 2, Focus groups | 3, Stroke support group meetings | 4, Conference calls | 5, Video conference calls | 6, Webinars | 7, Joining already scheduled statewide and local meetings | 8, E-mail exchanges | 9, 1:1 phone calls | 10, In person meeting | 11, Embed Stakeholder in Committee/Working Group | 13, Other						LV
present_title	stakeholder_invited	text	What is the title of the presentation?					[engagement_type(12)] = '1' or [engagement_type(6)] = '1'	y
present_type	stakeholder_invited	checkbox	What type of presentation is this? (check all that apply)	1, Oral | 2, Poster | 3, Peer Reviewed				[engagement_type(12)] = '1'
other_engage	stakeholder_invited	text	Please describe other method of engagement:					[engagement_type(13)] = '1'
engage_approve	stakeholder_invited	yesno	Has this engagement activity been approved?					[entry_type] = '2'
invitation_status	stakeholder_invited	radio	Invitation sent to stakeholder?	1, Yes | 0, No | 2, N/A				[entry_type] = '2'
invite_notes	stakeholder_invited	notes	Notes on inviting stakeholders for engagement:		Please note any challenges or other special notes when reaching out to stakeholders for engagement									@HIDDEN-SURVEY
date_engagement	stakeholder_involved	text	Date of event or engagement activity:			date_mdy
stakeholder_name	stakeholder_involved	text	Name of stakeholder group(s) or individual engaged:
engage_name	stakeholder_involved	text	Name of event or engagement activity:
group	stakeholder_involved	checkbox	Who was engaged?	pat, Patients | care, Family Caregivers | app, Clinicians- Advance Practice Practitioners | pacc, Clinicians- Stroke Care Coordinator / Post Acute Care Coordinators (RN) | doc, Clinicians- Primary Care Physicians | hdoc, Clinicians- Hospital-based Physicians | rehab, Clinicians- Rehabilitation Therapists (PT, OT, Speech) | pharm, Clinicians- Pharmacists | hh, Clinicians- Home health providers | h…						LV
other_stake	stakeholder_involved	text	Please describe other stakeholder involved:					[group(oth)] = '1'
purpose	stakeholder_involved	notes	Describe the event and/or the purpose of the engagement activity:
engage_state	stakeholder_involved	notes	Location of event or engagement activity: (When providing the location, clarify if you went to the stakeholder or they came to you)
engage_def	stakeholder_involved	descriptive	Please see below for definitions of the different levels for engagement. Use this to determine the Engagement Level for this engagement activity in the next questions.
level_engaged	stakeholder_involved	radio	Please describe the <u>primary</u> level of engagement involved in this activity?	1, Information Sharing | 2, Consultation | 3, Collaboration | 4, Patient/stakeholder direction
lev_engage_second	stakeholder_involved	radio	Please describe the <u>secondary</u> level of engagement involved in this activity?	1, Information Sharing | 2, Consultation | 3, Collaboration | 4, Patient/stakeholder direction
leader	stakeholder_involved	text	Presenter/Leader(s):
stakeholder_present	stakeholder_involved	radio	Did a stakeholder co-present (Y/N)?	1, Yes | 0, No | 2, N/A
number	stakeholder_involved	text	Estimated number in attendance:
phase	stakeholder_involved	radio	Phase of study:	1, Planning/Design | 2, Conducting and Monitoring | 3, Dissemination and Implementation
possible_impact	stakeholder_involved	notes	Describe stakeholder input on study: (Please indicate if this input has been incorporated or is being evaluated. Type in N/A if not applicable.)
challenges	stakeholder_involved	yesno	Did you face any challenges with engaging these stakeholders?
challenges_notes	stakeholder_involved	notes	Describe any challenges you faced engaging these stakeholders.					[challenges] = '1'
resolve	stakeholder_involved	radio	Were you able to resolve these challenges?	1, Yes | 2, No | 3, Partially				[challenges] = '1'
solutions	stakeholder_involved	notes	What were your creative solutions?					[resolve] = '1'
exec_cmte	stakeholder_input_incorporated	radio	Has input been vetted by representatives of the Executive Committee?	1, Yes | 0, No | 2, N/A						LV
impact_yn	stakeholder_input_incorporated	radio	Was stakeholder input incorporated in the study?	1, Yes | 0, No | 2, N/A						LV
impact	stakeholder_input_incorporated	notes	Describe impact of stakeholder input on study:					[impact_yn] = '1'
no_impact	stakeholder_input_incorporated	notes	Why was input NOT included?					[impact_yn] = '0'
sem	stakeholder_input_incorporated	checkbox	Social Ecological Model Representation: (To be filled out by Engagement Team)	1, Public Policy | 2, Community | 3, Institutional | 4, Social Network | 5, Individual
inform_impact_yn	stakeholder_informed	radio	Did you or a COMPASS representative follow-up with stakeholders?	1, Yes | 0, No | 2, N/A						LV
inform_how	stakeholder_informed	notes	Would you like someone from the Engagement team to follow-up? If so, please tell us how.					[inform_impact_yn] = '0'
inform_type	stakeholder_informed	checkbox	What method(s) was used to follow-up with stakeholders?	1, Stakeholder workshops | 2, Focus groups | 3, Stroke support group meetings | 4, Conference calls | 5, Video conference calls | 6, Webinars | 7, Joining already scheduled statewide and local meetings | 8, E-mail exchanges | 9, 1:1 phone calls | 10, In person meetings at location convenient for stakeholder | 11, Other						LV
other_feedback	stakeholder_informed	text	Please describe other method for informing the stakeholder:					[inform_type(11)] = '1'
inform_impact	stakeholder_informed	notes	Notes about how we followed-up with stakeholders:
duplicate	coding_and_notes	yesno	This entry is a duplicate
stud_over	coding_and_notes	checkbox	STUDY OVERSIGHT ACTIVITIES	1, Participate in Steering Committee meetings | 2, Participate in Core Engagement Committee to monitor engagement process						LV
int_activ	coding_and_notes	checkbox	INTERVENTION ACTIVITIES	des_caregiver, Design intervention - Caregiver | des_rec_phy, Design intervention - Recovery & Physical Activity | des_sec_prev, Design intervention - Secondary Prevention & Medication Management | des_comm_res, Design intervention - Community Resources | des_transitional, Design intervention - Transitional Care Survey | message, Develop messaging and marketing to patients and providers | two_day…						LV
outcome	coding_and_notes	checkbox	OUTCOME MEASUREMENT ACTIVITIES	outcome_90, Finalize 90 day patient outcome measurement | caregiver_sur, Finalize 95 -110 day caregiver survey | refine_forms, Refine data collection forms (including enrollment form) | refine_scripts, Refine telephone scripts used with patient at data collection | consent, Consent process | nonresponse, Methods of data collection, dealing with non-response | engage_90day, Useful ways to engage p…						LV
qi	coding_and_notes	checkbox	QI IMPROVEMENTS ACTIVITIES	qi_devo_report, Guide development and reporting of the QI metrics most meaningful for providers and healthcare systems						LV
req_reten	coding_and_notes	checkbox	RECRUITMENT & RETENTION OF HOSPITALS AND PATIENTS ACTIVITIES	qi_brochure, Informational brochure on quality improvement initiative | incentive, Incentives to follow stroke patients and collect relevant data in a timely manner | id_patient, Input on best ways to identify and follow stroke patients and determine study-eligible patients | engage_staff, Input on ways to keep hospital/staff engaged in study | monitor, Methods for monitoring and maintaining comp…						LV
data_anal	coding_and_notes	checkbox	DATA ANALYSIS ACTIVITIES	secon_ques, Formulate secondary questions that matter to stakeholders						LV
dissem	coding_and_notes	checkbox	DISSEMINATION ACTIVITIES	di_plan, Refine D&I plan | max_reach, Leverage stakeholders' networks to maximize reach | results, Disseminate study information and final results across the state | id_barriers, Identify barriers for dissemination | id_effective, Identify most effective dissemination strategies to ensure timely and effective communication to patients, community leaders, hospital administrators, policy makers | e…						LV
